# Supplementary material for: Bmal1 Regulates Prostate Growth via Cell-Cycle Modulation
Source: Int J Mol Sci. 2022 Sep 24;23(19):11272. doi: 10.3390/ijms231911272 (PMC9569634; doi:10.3390/ijms231911272)
Supplement: Supplementary file 1 [file ijms-23-11272-s001.zip]

Archive with 1 entries (1 files):
- ijms-1911167-supplementary.pdf
